# Supplementary material for: Kekveus brevisulcatus sp. nov., a new featherwing beetle from mid-Cretaceous amber of northern Myanmar (Coleoptera: Ptiliidae)
Source: PeerJ. 2023 May 11;11:e15306. doi: 10.7717/peerj.15306 (PMC10183168; doi:10.7717/peerj.15306)
Supplement: Supplemental Information 1 [file peerj-11-15306-s001.zip]

Archive with 2 entries (2 files):
- Data S3.zip
- Supporting Information.pdf
